# Supplementary material for: First Report of the Association of the Psyllid Vector Bactericera trigonica (Hemiptera: Triozidae) with ‘Candidatus Liberibacter Solanacearum’ in Italy
Source: Insects. 2024 Feb 6;15(2):117. doi: 10.3390/insects15020117 (PMC10889155; doi:10.3390/insects15020117)
Supplement: Supplementary file 1 [file insects-15-00117-s001.zip]

Archive with 1 entries (1 files):
- insects-2813781-supplementary.xlsx
