# Supplementary material for: First Report of the Association of the Psyllid Vector Bactericera trigonica (Hemiptera: Triozidae) with ‘Candidatus Liberibacter Solanacearum’ in Italy
Source: Insects. 2024 Feb 6;15(2):117. doi: 10.3390/insects15020117 (PMC10889155; doi:10.3390/insects15020117)
Supplement: Supplementary file 1 [file insects-15-00117-s001.zip › insects-2813781-supplementary.xlsx]

## Sheet: Table S1_Field 1
Date of collection	Trap number	Total psyllid number per trap	Total psyllid number per timpeoint	Mean psyllid number per trap per timepoint
2022-06-27	T1	862	3478	869.5
	T2	1027
	T3	958
	T4	631
2022-07-13	T1	264	1806	451.5
	T2	384
	T3	639
	T4	519
2022-07-27	T1	376	2337	584.25
	T2	455
	T3	259
	T4	1247
2022-08-09	T1	739	2817	704.25
	T2	884
	T3	464
	T4	730
2022-08-24	T1	695	3527	881.75
	T2	894
	T3	862
	T4	1076
2022-09-07	T1	256	659	164.75
	T2	113
	T3	111
	T4	179
2022-09-22	T1	8	20	5
	T2	4
	T3	3
	T4	5
2022-10-11	T1	3	21	5.25
	T2	7
	T3	4
	T4	7
2022-10-27	T1	23	107	26.75
	T2	27
	T3	24
	T4	33
TOTAL		14772

## Sheet: Table S2_Field 2
Date of collection	Trap number	Total psyllid number per trap	Total psyllid number per timpeoint	Mean psyllid number per trap per timepoint
2022-06-27	T1	66	66	N.A.
	T2	trap not available
	T3	trap not available
	T4	trap not available
2022-07-13	T1	190	559	139.75
	T2	169
	T3	119
	T4	81
2022-07-27	T1	205	723	180.75
	T2	236
	T3	222
	T4	60
2022-08-09	T1	311	547	182.333
	T2	194
	T3	trap not available
	T4	42
2022-08-24	T1	505	1781	445.25
	T2	244
	T3	604
	T4	428
TOTAL		3676

## Sheet: Table S3_Field 3
Date of collection	Trap number	Total psyllid number per trap	Total psyllid number per timpeoint	Mean psyllid number per trap per timepoint
2022-06-27	T1	28	55	27.5
	T2	27
2022-07-13	T1	27	35	17.5
	T2	8
2022-07-27	T1	26	26	N.A.
	T2	trap not available
2022-08-09	T1	7	72	36
	T2	65
2022-09-07	T1	29	29	N.A.
	T2	trap not available
TOTAL		217
